# Supplementary material for: Potency of bisresorcinol from Heliciopsis terminalis on skin aging: in vitro bioactivities and molecular interactions
Source: PeerJ. 2021 Jun 22;9:e11618. doi: 10.7717/peerj.11618 (PMC8231342; doi:10.7717/peerj.11618)
Supplement: Supplemental Information 4 — Linear fitting came from the data from Table 1 in three anti-aging related enzymes. [file peerj-09-11618-s004.xlsx]

## Sheet: col
	collagenase	uM	ave	sem
	bisresorcinol	226	81.3133	0.635085
		210	75.19	1.05
		180	61	1.07
		150	46.8	1.1
		113	32.9667	3.0715
		56	0	3.18697
	caffeic acid	560	72.77	0.739008
		280	53.47	0.508068
	mw 180.16	210	40.05	1.40873
		180	37.12	1.59349
		150	34.2	1.77824
		140	30.37	4.32435

## Sheet: elas
	elastase
		uM	ave	sem
	bisresorcinol	45	99.7	0.09
		40	73.26	4.61
		35	55.77	3.45
		34	34.7	6
		30	38.29	2.3
		23	20.76	5.3
	Ursolic acid	100	87.51	1.21244
		50	72.36	1.32791
		40	53.72	0.25
		35	50.45	0.33
		30	47.19	0.45
		10	27.4	1.67432

## Sheet: tyr
tyrosinase
	uM	ave	sem
bisresorcinol	50	100	5.38
	40	100	3.47
	34	84.25	0.513183
	30	78.7	1.62
	28	78.5133	0.627466
	10	44.3867	1.00475
β-arbutin	92	58.8	0.656591
	50	34.4339	2.05249
	46	28.8	0.581187
	40	24.9413	0.391864
	30	18.4177	0.282581
